# Supplementary material for: Activin B Regulates Fibroblasts to Promote Granulation Tissue Formation and Angiogenesis During Murine Skin-Wound Healing via the JNK/ERK Signaling Pathway
Source: Int J Mol Sci. 2025 Oct 22;26(21):10284. doi: 10.3390/ijms262110284 (PMC12607779; doi:10.3390/ijms262110284)
Supplement: Supplementary file 1 [file ijms-26-10284-s001.zip]

Archive with 1 entries (1 files):
- ijms-3899688-supplementary.pdf
